# Supplementary material for: Assessment of KN95 Mask Filtering Degradation and Breathing Detection: A Pilot Study
Source: Sensors (Basel). 2025 Dec 16;25(24):7623. doi: 10.3390/s25247623 (PMC12736789; doi:10.3390/s25247623)
Supplement: Supplementary file 1 [file sensors-25-07623-s001.zip]

Archive with 3 entries (3 files):
- sensors-3997619-supplementary.pdf
- Video S1_3dmap.mp4
- Video S2_map2d_masque.mp4
